# Supplementary material for: High Antimicrobial Susceptibility of Cloacal Enterococci and Escherichia coli from Free-Living Dalmatian and Great White Pelicans with Detection of Cefotaximase CTX-M-15 Producing Escherichia coli ST69
Source: Antibiotics (Basel). 2025 Jan 14;14(1):83. doi: 10.3390/antibiotics14010083 (PMC11761880; doi:10.3390/antibiotics14010083)
Supplement: Supplementary file 1 [file antibiotics-14-00083-s001.zip]

Archive with 1 entries (1 files):
- antibiotics-3326558-supplementary.pdf
